# Supplementary material for: The Diagnostic Performance of Various Clinical Specimens for the Detection of COVID-19: A Meta-Analysis of RT-PCR Studies
Source: Diagnostics (Basel). 2023 Sep 26;13(19):3057. doi: 10.3390/diagnostics13193057 (PMC10572802; doi:10.3390/diagnostics13193057)
Supplement: Supplementary file 1 [file diagnostics-13-03057-s001.zip]

Archive with 4 entries (4 files):
- Supplementary file S1_Search strategy.pdf
- Supplementary file S2_Rv1_Characteristics of RTPCR.pdf
- Supplementary file S3_Funnel plot.pdf
- Supplementary file S4_Sensitivity analsysi.pdf
